# Supplementary material for: Global characterization of copy number variants in epilepsy patients from whole genome sequencing
Source: PLoS Genet. 2018 Apr 12;14(4):e1007285. doi: 10.1371/journal.pgen.1007285 (PMC5978987; doi:10.1371/journal.pgen.1007285)
Supplement: S1 Table — The Excel file contains the type of epilepsy, age of onset, sex, family history, pharmaco-resistance and potential intellectual disabilities. (XLSX) [file pgen.1007285.s002.xlsx]

## Sheet: Version_papier
PAPER_ID	Syndrome	Type	Age of onset (yo)	Sex	Family history	Pharmacoresistant	Intellectual Disabilities	From
CNET0001	Benign childhood epilepsy with CT spikes (BECTS)	Focal	2	M	Confirmed	N	Unable to interact with other children, delayed in developing language, comprehension skills, and in fine motor skills	HSC lab
CNET0002	Benign rolandic epilepsy	Focal	4	F	Confirmed	Y	Mild learning disability	Minassian
CNET0003	Childhood absence epilepsy	Generalized	6	F	Confirmed	N	N	Minassian
CNET0004	Childhood absence epilepsy	Generalized	5	F	Confirmed	Y	Learning disabilities	Minassian
CNET0005	Childhood absence epilepsy	Generalized	4	F	Confirmed	Y	Previously in individualized education program	Minassian
CNET0006	Idiopathic Generalized Epilepsy	Generalized	2	M	Confirmed	Y	In special class with individualized education program and has had difficulty on reading, ADHD	Minassian
CNET0007	Early-onset absence epilepsy	Generalized	3	M	Confirmed	N	N	Minassian
CNET0008	Childhood absence epilepsy	Generalized	8	F	Confirmed	N	N	Minassian
CNET0009	Idiopathic generalized epilepsies	Generalized	14	F	Confirmed	N	N
CNET0010	Eyelid myoclonia epilepsy with absence	Generalized	3	M	Confirmed	Y	N
CNET0011	Childhood absence epilepsy	Generalized	7	F	Confirmed	N	Speech delay and learning disabilities
CNET0012	Idiopathic generalized epilepsy	Generalized	17	M	Confirmed	Y	N
CNET0013	Idiopathic generalized epilepsies	Generalized	15	F	Confirmed	N	N
CNET0014	Juvenile myoclonic epilepsy	Generalized	13	M	Confirmed	N	N
CNET0015	Juvenile myoclonic epilepsy	Generalized	14	M	Confirmed	Y	N
CNET0016	Juvenile myoclonic epilepsy	Generalized	12	M	Confirmed	N	N
CNET0017	Idiopathic generalized epilepsies	Generalized	40	F	Confirmed	N	N
CNET0018	Cryptogenic localization-related epilepsies	Focal	0.5	M	Confirmed	Y	Concentration and attention deficit
CNET0019	Juvenile myoclonic epilepsy	Generalized	13	M	Confirmed	N	N
CNET0020	Juvenile myoclonic epilepsy	Generalized	18	M	Confirmed	N	N
CNET0021	Juvenile myoclonic epilepsy	Generalized	6	F	No evidence	N	N
CNET0022	Unclassified	Unclassified	5	M	Confirmed	N	N
CNET0023	Idiopathic generalized epilepsies	Generalized	10	M	Possible	N	N
CNET0024	Late-onset IGE, N.O.S	Generalized	24	M	Confirmed	N	N
CNET0025	Early onset absence epilepsy (onset <4, absence with or without GTCs)	Generalized	0.33	M	Confirmed	Y	Developemental delay (language, learning, motor)
CNET0026	Idiopathic generalized epilepsies	Generalized	-	M	Confirmed	N	N
CNET0027	Idiopathic generalized epilepsies	Generalized	-	M	Confirmed	N	Attention deficit
CNET0028	Juvenile myoclonic epilepsy	Generalized	15	F	Confirmed	N	N
CNET0029	Childhood absence epilepsy	Generalized	9	F	Confirmed	Y	N
CNET0030	Idiopathic generalized epilepsies	Generalized	11	F	Confirmed	N	N
CNET0031	Without unequivocal generalized or focal features	Unclassified	5	M	Possible	-	N
CNET0032	Juvenile myoclonic epilepsy	Generalized	9	M	Confirmed	-	N
CNET0033	Idiopathic generalized epilepsies	Generalized	15	F	Confirmed	N	N
CNET0034	Isolated unprovoked seizure	Isolated seizures	16	F	No evidence	-	N
CNET0035	Juvenile myoclonic epilepsy	Generalized	12	F	Confirmed	-	N
CNET0036	Idiopathic generalized epilepsies	Generalized	6	F	Confirmed	N	N
CNET0037	Idiopathic generalized epilepsies	Generalized	15	F	No evidence	-	N
CNET0038	Without unequivocal generalized or focal features	Unclassified	24	F	Confirmed	N	-
CNET0039	Idiopathic generalized epilepsies	Generalized	9	M	Confirmed	N	N
CNET0040	Idiopathic generalized epilepsies	Generalized	9	M	Confirmed	N	N
CNET0041	Idiopathic generalized epilepsies	Generalized	15	M	No evidence	-	N
CNET0042	Idiopathic generalized epilepsies	Generalized	1	F	Confirmed	N	N
CNET0043	Childhood absence epilepsy-Eyelid myoclonia epilepsy with absence	Generalized	6	F	Confirmed	N	Mild intellectual disability
CNET0044	Juvenile absence epilepsy	Generalized	16-18	M	No evidence	N	N
CNET0045	Juvenile myoclonic epilepsy	Generalized	13	M	Confirmed	N	N
CNET0046	Epilepsy with GTCS on awakening	Generalized	12	M	Confirmed	N	N
CNET0047	Juvenile myoclonic epilepsy	Generalized	11	F	Confirmed	N	N
CNET0048	Idiopathic generalized epilepsies?	Isolated seizures	13	F	Possible	-	N
CNET0049	Childhood absence epilepsy	Generalized	5	F	No evidence	-	N
CNET0050	Eyelid myoclonia epilepsy with absence	Generalized	7	F	No evidence	-	N
CNET0051	Idiopathic generalized epilepsies	Generalized	9	F	No evidence	-	-
CNET0052	Idiopathic generalized epilepsies	Generalized	-	M	Confirmed	N	N
CNET0053	Childhood absence epilepsy	Generalized	6	F	Confirmed	-	N
CNET0054	Childhood absence epilepsy	Generalized	5	F	No evidence	-	N
CNET0055	Early onset absence epilepsy (onset <4, absence with or without GTCs)	Generalized	2	M	Confirmed	N	N
CNET0056	Idiopathic generalized epilepsies	Generalized	4	F	No evidence	-	N
CNET0057	Juvenile myoclonic epilepsy	Generalized	10	M	No evidence	-	N
CNET0058	Idiopathic generalized epilepsies	Generalized	5	F	No evidence	-	Mild intellectual disability
CNET0059	Idiopathic generalized epilepsies	Generalized	7	F	No evidence	-	N
CNET0060	Idiopathic generalized epilepsies	Generalized	18	M	Confirmed	N	N
CNET0061	Childhood absence epilepsy	Generalized	5	M	Confirmed	-	N
CNET0062	Childhood absence epilepsy	Generalized	7	M	Confirmed	N	-
CNET0063	Idiopathic generalized epilepsies	Generalized	14	F	No evidence	-	N
CNET0064	Idiopathic generalized epilepsies	Generalized	7	F	Confirmed	-	N
CNET0065	Idiopathic generalized epilepsies	Generalized	12	F	No evidence	-	N
CNET0066	Idiopathic generalized epilepsies	Generalized	8	F	No evidence	-	N
CNET0067	Idiopathic generalized epilepsies	Generalized	4	F	Confirmed	N	N
CNET0068	Juvenile myoclonic epilepsy	Generalized	17	F	No evidence	-	N
CNET0069	Idiopathic generalized epilepsies	Generalized	22	F	Possible	-	N
CNET0070	Juvenile myoclonic epilepsy	Generalized	13	F	Confirmed	-	N
CNET0071	Idiopathic generalized epilepsies	Generalized	11	M	No evidence	-	N
CNET0072	Idiopathic generalized epilepsies	Generalized	14	F	Confirmed	N	N
CNET0073	Temporal lobe epilepsy	Focal	3	M	Confirmed	N	-
CNET0074	Frontal Lobe	Focal	5	M	Confirmed	Y	Discrete Hemiparesis of left members and hyperreflexia
CNET0075	Childhood absence epilepsy	Generalized	3	F	Confirmed	N	N
CNET0076	Temporal lobe	Focal	1	M	Confirmed	Y	N
CNET0077	Cryptogenic localization-related epilepsies	Focal	14	F	Confirmed	N	N
CNET0078	Temporal lobe	Focal	13	F	Confirmed	Y	N
CNET0079	Cryptogenic localization-related epilepsies	Focal	5	F	Confirmed	N	N
CNET0080	Cryptogenic localization-related epilepsies	Focal	6	M	No evidence	N	Mild language delay
CNET0081	Focal occipital lobe epilepsy	Focal	3	F	Confirmed	N	N
CNET0082	Spastic quadriplegia with epilepsy spasms	Focal	1	M	Confirmed	Y	Intellectual disability and severe microcephalia
CNET0083	Cryptogenic localization-related epilepsies	Focal	11	F	Confirmed	Y	Dysthymia and cognitive impairements
CNET0084	Temporal lobe	Focal	18	M	Confirmed	N	Intellectual disability
CNET0085	Frontal Lobe	Focal	3	F	Confirmed	N	N
CNET0086	Juvenile myoclonic epilepsy	Generalized	10	F	Confirmed	N	N	Minassian
CNET0087	Juvenile myoclonic epilepsy	Generalized	15	F	Confirmed	N	N	Minassian
CNET0088	Idiopathic generalized epilepsy	Generalized	15	M	Confirmed	N	N	Minassian
CNET0089	Juvenile myoclonic epilepsy	Generalized	11	M	Confirmed	N	N	Minassian
CNET0090	Juvenile myoclonic epilepsy	Generalized	27	F	Confirmed	N	N	Minassian
CNET0091	Juvenile myoclonic epilepsy	Generalized	13	M	Confirmed	Y	N	HSC lab
CNET0092	Juvenile myoclonic epilepsy	Generalized	12	F	Confirmed	N	N	Minassian
CNET0093	Idiopathic generalized epilepsy	Generalized	8	M	Confirmed	N	ADHD	Minassian
CNET0094	Idiopathic generalized epilepsy	Generalized	15	M	Confirmed	N	N	HSC lab
CNET0095	Idiopathic generalized epilepsy	Generalized	6	F	Confirmed	Y	Learning disability, behaviour issues	Minassian
CNET0096	Childhood absence epilepsy	Generalized	5	M	No evidence	N	Speech delay
CNET0097	Eyelid myoclonia epilepsy with absence	Generalized	4	F	No evidence	Y	N
CNET0098	Idiopathic generalized epilepsies	Generalized	10	M	Confirmed	Y	N
CNET0099	Eyelid myoclonia epilepsy with absence	Generalized	10	F	No evidence	N	N
CNET0100	Idiopathic generalized epilepsies - absences	Generalized	7	F	No evidence	Y	N
CNET0101	Idiopathic generalized epilepsies	Generalized	5	F	Confirmed	Y	Mild speech delay
CNET0102	Childhood absence epilepsy	Generalized	5	F	Confirmed	Y	N
CNET0103	Temporal lobe sec sclérose mésiale	Focal	Childhood	M	Confirmed	Y	N
CNET0104	Unclassified	Unclassified	11	F	No evidence	-	N
CNET0105	Eyelid myoclonia epilepsy with absence	Generalized	6	F	No evidence	N	ID, learning disabilities and seperation anxiety
CNET0106	Eyelid myoclonia epilepsy with absence	Generalized	2	F	No evidence	-	N
CNET0107	Juvenile myoclonic epilepsy	Generalized	9	F	Possible	-	N
CNET0108	Juvenile myoclonic epilepsy	Generalized	5	M	No evidence	-	N
CNET0109	Idiopathic generalized epilepsies	Generalized	15	F	Confirmed	-	N
CNET0110	Childhood absence epilepsy	Generalized	7	F	No evidence	N	N
CNET0111	Eyelid myoclonia epilepsy with absence	Generalized	12	M	No evidence	-	N
CNET0112	Eyelid myoclonia epilepsy with absence	Generalized	3	F	Confirmed	N	N	HSC lab
CNET0113	Eyelid myoclonia epilepsy with absence	Generalized	6	F	Confirmed	N	Language based learning disability; ADHD	Minassian
CNET0114	Eyelid myoclonia epilepsy with absence	Generalized	10	F	Confirmed	N	N	Minassian
CNET0115	Eyelid myoclonia epilepsy with absence	Generalized	4	F	No evidence	N	Global developmental delay, learning difficulties, and behaviour problems	Minassian
CNET0116	Eyelid myoclonia epilepsy with absence	Generalized	2	F	Confirmed	Y	Struggling in school	Minassian
CNET0117	Eyelid myoclonia epilepsy with absence	Generalized	7	F	Confirmed	N	Cognitive delay and learing disability	HSC lab
CNET0118	Eyelid myoclonia epilepsy with absence	Generalized	4	F	No evidence	N	N	Minassian
CNET0119	Eyelid myoclonia epilepsy with absence	Generalized	6	F	No evidence	N	N	Minassian
CNET0120	Eyelid myoclonia epilepsy with absence	Generalized	2.5	F	No evidence	Y	N	Minassian
CNET0121	Eyelid myoclonia epilepsy with absence	Generalized	2	F	Confirmed	Y	N	Minassian
CNET0122	Eyelid myoclonia epilepsy with absence	Generalized	4	F	Confirmed	N?	N	Minassian
CNET0123	Eyelid myoclonia epilepsy with absence	Generalized	7	F	No evidence	-	ADD, mild academic delay, poor attention	Minassian
CNET0124	Eyelid myoclonia epilepsy with absence	Generalized	10	F	No evidence	Y	N	Minassian
CNET0125	Eyelid myoclonia epilepsy with absence	Generalized	2	M	No evidence	Y	ADHD like symptoms, delayed	Minassian
CNET0126	Eyelid myoclonia epilepsy with absence	Generalized	2	M	No evidence	N	N	Minassian
CNET0127	Eyelid myoclonia epilepsy with absence	Generalized	9	F	No evidence	N	N	Minassian
CNET0128	Eyelid myoclonia epilepsy with absence	Generalized	4.5	F	No evidence	N	Mild global developmental delay	HSC lab
CNET0129	Eyelid myoclonia epilepsy with absence	Generalized	5	M	No evidence	N	Delayed	Minassian
CNET0130	Eyelid myoclonia epilepsy with absence	Generalized	7	F	Confirmed	N	N	Minassian
CNET0131	Eyelid myoclonia epilepsy with absence	Generalized	?	M	Confirmed	N	Individualized education program	Minassian
CNET0132	Eyelid myoclonia epilepsy with absence	Generalized	3.5	M	No evidence	N?	Individualized education program	Minassian
CNET0133	Eyelid myoclonia epilepsy with absence	Generalized	4	M	Confirmed	Y	ADHD, individualized education program	Minassian
CNET0134	Eyelid myoclonia epilepsy with absence	Generalized	6	F	Confirmed	N	N
CNET0135	Idiopathic generalized epilepsies	Generalized	13	F	No evidence	N	N
CNET0136	Eyelid myoclonia epilepsy with absence	Generalized	3	F	Possible	N	N
CNET0137	Eyelid myoclonia epilepsy with absence	Generalized	4	F	No evidence	Y	Attention deficit, impulsivity and fine motricity deficit
CNET0138	Eyelid myoclonia epilepsy with absence	Generalized	10	F	No evidence	N	N
CNET0139	Eyelid myoclonia epilepsy with absence	Generalized	3	F	No evidence	Y	Mild global developmental delay
CNET0140	Idiopathic generalized epilepsies	Generalized	2	F	No evidence	N	N
CNET0141	Early onset absence epilepsy (onset <4, absence with or without GTCs)	Generalized	1	M	Confirmed	Y	Severe attention deficit and hyperactivity
CNET0142	Juvenile myoclonic epilepsy	Generalized	12	F	No evidence	Y	N
CNET0143	Childhood absence epilepsy	Generalized	8	M	No evidence	Y	Moderate intellectual disability
CNET0144	Eyelid myoclonia epilepsy with absence	Generalized	8	M	No evidence	N	N
CNET0145	Idiopathic generalized epilepsies	Generalized	16	F	No evidence	N	N
CNET0146	Idiopathic generalized epilepsies	Generalized	8	M	Possible	Y	N
CNET0147	Childhood absence epilepsy	Generalized	0.75	M	No evidence	Y?	Attention deficit
CNET0148	Eyelid myoclonia epilepsy with absence	Generalized	14	F	No evidence	Y	N
CNET0149	Eyelid myoclonia epilepsy with absence	Generalized	#N/A	F	No evidence	Y	#N/A	HSC lab
CNET0150	Eyelid myoclonia epilepsy with absence	Generalized	#N/A	F	No evidence	N	#N/A	HSC lab
CNET0151	Eyelid myoclonia epilepsy with absence	Generalized	#N/A	F	No evidence	N	N	HSC lab
CNET0152	Eyelid myoclonia epilepsy with absence	Generalized	#N/A	M	Confirmed	Y	#N/A	HSC lab
CNET0153	Eyelid myoclonia epilepsy with absence	Generalized	#N/A	F	No evidence	Y	#N/A	HSC lab
CNET0154	Eyelid myoclonia epilepsy with absence	Generalized	#N/A	M	No evidence	Y	#N/A	HSC lab
CNET0155	Eyelid myoclonia epilepsy with absence	Generalized	#N/A	F	No evidence	N	#N/A	Minassian
CNET0156	Eyelid myoclonia epilepsy with absence	Generalized	#N/A	M	No evidence	N	#N/A	Minassian
CNET0157	Eyelid myoclonia epilepsy with absence	Generalized	#N/A	F	No evidence	Y	#N/A	Minassian
CNET0158	Eyelid myoclonia epilepsy with absence	Generalized	#N/A	F	No evidence	N	#N/A	Minassian
CNET0159	Eyelid myoclonia epilepsy with absence	Generalized	#N/A	F	No evidence	Y	#N/A	Minassian
CNET0160	Eyelid myoclonia epilepsy with absence	Generalized	#N/A	M	No evidence	N	#N/A	Minassian
CNET0161	Eyelid myoclonia epilepsy with absence	Generalized	#N/A	F	No evidence	N	#N/A	Minassian
CNET0162	Eyelid myoclonia epilepsy with absence	Generalized	#N/A	F	No evidence	Y	#N/A	Minassian
CNET0163	Juvenile myoclonic epilepsy	Generalized	14	M	Confirmed	-	N
CNET0164	Eyelid myoclonia epilepsy with absence	Generalized	18	M	No evidence	-	N
CNET0165	Juvenile myoclonic epilepsy	Generalized	16	F	No evidence	Y	N
CNET0166	Unclassified	Unclassified	0.7	F	No evidence	-	-
CNET0167	Childhood absence epilepsy	Generalized	3	F	No evidence	-	N
CNET0168	Eyelid myoclonia epilepsy with absence	Generalized	-	F	Confirmed	-	-
CNET0169	Eyelid myoclonia epilepsy with absence	Generalized	2	F	Confirmed	Y	Attention deficit
CNET0170	Epilepsy with myoclonic-astatic seizures	Generalized	4	M	No evidence	Y	Wrong movements, Syncinesia with blinking of eyelids
CNET0171	Juvenile myoclonic epilepsy	Unclassified	4	M	Possible	Y	N
CNET0172	Idiopathic generalized epilepsies	Generalized	13	M	No evidence	Y	N
CNET0173	Juvenile myoclonic epilepsy	Generalized	14	F	No evidence	Y	N
CNET0174	Idiopathic generalized epilepsies	Generalized	13	F	Confirmed	Y	N
CNET0175	Idiopathic generalized epilepsies	Generalized	12	F	Possible	Y	N
CNET0176	Juvenile myoclonic epilepsy	Generalized	19	M	Confirmed	Y	N
CNET0177	Childhood absence epilepsy	Generalized	2	M	Confirmed	Y	Asperger syndrome and attention deficit
CNET0178	Epilepsy with myoclonic-astatic seizures	Generalized	1.5	M	No evidence	Y	Autism, developmental delay, anxiety and phobia
CNET0179	Juvenile myoclonic epilepsy	Generalized	18	M	No evidence	N	N
CNET0180	Juvenile absence epilepsy	Generalized	13	M	No evidence	Y	N
CNET0181	Eyelid myoclonia epilepsy with absence	Generalized	17	M	Confirmed	N	N
CNET0182	Eyelid myoclonia epilepsy with absence	Generalized	#N/A	F	No evidence	N	#N/A	Minassian
CNET0183	Eyelid myoclonia epilepsy with absence	Generalized	#N/A	F	Confirmed	N	#N/A	Minassian
CNET0184	Lennox-Gastaut syndrome	Generalized	2,5	M	No evidence	Y	Microcephalia
CNET0185	Temporal lobe epilepsy	Focal	29	M	No evidence	Y	N
CNET0186	Complex partial seizure	Focal	17	M	Confirmed	Y	N
CNET0187	Temporal droit, avec sclérose	Focal	17	M	Confirmed	Y	N
CNET0188	Mesial temporal lobe sclérosis	Focal	18	M	No evidence	Y	N
CNET0189	Temporal lobe epilepsy	Focal	33	F	No evidence	Y	N
CNET0190	Temporal lobe epilepsy	Focal	22	F	No evidence	Y	N
CNET0191	Right temporal lobe	Focal	20	M	No evidence	Y	N
CNET0192	Temporal lobe epilepsy (MTS)	Focal	20	M	No evidence	Y	Amnesia
CNET0193	Left temp lobe	Focal	0,5	M	No evidence	Y	Mild intellectual disability
CNET0194	Temporal lobe epilepsy (MTS)	Focal	1	M	Confirmed	Y	N
CNET0195	Occipital lobe epilepsy	Focal	9	M	Possible	Y	N
CNET0196	Frontal lobe epilepsy	Focal	15	F	Confirmed	Y	N
CNET0197	Frontal lobe epilepsy	Focal	13	M	Confirmed	Y	N
CNET0198	Frontal lobe epilepsy	Focal	15	F	No evidence	Y	N
