# Supplementary material for: Global characterization of copy number variants in epilepsy patients from whole genome sequencing
Source: PLoS Genet. 2018 Apr 12;14(4):e1007285. doi: 10.1371/journal.pgen.1007285 (PMC5978987; doi:10.1371/journal.pgen.1007285)
Supplement: S2 Table — The Excel file contains the location of each region, the CNV type, the number of carriers in the CENet cohorts, the maximum proportion of carriers in the CNV databases, Taqman probe ID and validation status. (XLSX) [file pgen.1007285.s003.xlsx]

## Sheet: SuppTable-Validation
chr	start	end	sv.type	CENet.carrier	prop.db	taqman1	validated1	taqman2	validated2
13	67325001	67575000	DEL	22	0	Hs06378870_cn	TRUE	Hs05293576_cn	TRUE
15	93300001	93515000	DEL	7	0	Hs05385106_cn	TRUE	Hs05386344_cn	TRUE
1	1595001	1630000	DEL	54	0.987395	Hs03335835_cn	TRUE	NA	NA
1	12900001	12930000	DEL	95	0.861345	Hs02500222_cn	TRUE	NA	NA
1	44195001	44460000	DEL	3	0	Hs05759463_cn	TRUE	NA	NA
2	140995001	141005000	DEL	5	0.000399361	Hs01906354_cn	TRUE	NA	NA
2	141335001	141365000	DEL	1	0.136	Hs02078420_cn	TRUE	NA	NA
2	149090001	149105000	DEL	3	0.00714286	Hs05839030_cn	TRUE	NA	NA
2	203295001	203315000	DEL	7	0.0830671	Hs03410973_cn	TRUE	NA	NA
3	56605001	56620000	DEL	8	0.105042	Hs03496773_cn	TRUE	NA	NA
3	87235001	87570000	DEL	102	0	Hs06636639_cn	TRUE	NA	NA
3	186385001	186425000	DEL	17	0.05	Hs03478129_cn	TRUE	NA	NA
4	3350001	3365000	DEL	6	0.024	Hs05928073_cn	TRUE	NA	NA
4	93560001	93580000	DEL	23	0.8	Hs03519313_cn	TRUE	NA	NA
4	98660001	98785000	DEL	10	0.00798722	Hs03541024_cn	TRUE	NA	NA
4	120205001	120280000	DEL	157	0.868	Hs04813260_cn	TRUE	NA	NA
4	155185001	155200000	DEL	1	0	Hs04860488_cn	TRUE	NA	NA
5	21850001	21990000	DEL	3	0.061901	Hs07543186_cn	TRUE	NA	NA
5	65055001	65465000	DEL	4	0	Hs03552554_cn	TRUE	NA	NA
5	166940001	166950000	DEL	7	0.028	Hs06116262_cn	TRUE	NA	NA
5	166940001	166950000	DEL	7	0.028	Hs06116262_cn	TRUE	NA	NA
6	69685001	69695000	DEL	40	0.148	Hs06765131_cn	TRUE	NA	NA
6	129490001	129500000	DEL	1	0	Hs06822514_cn	TRUE	NA	NA
6	163415001	163425000	DEL	1	0.00118064	Hs04889389_cn	TRUE	NA	NA
8	141925001	142010000	DEL	1	0.0235623	Hs06202928_cn	TRUE	NA	NA
9	8600001	8770000	DEL	6	0.00714286	Hs06875003_cn	TRUE	NA	NA
9	135940001	135960000	DEL	42	0.932773	Hs03069708_cn	TRUE	NA	NA
10	65045001	65085000	DEL	2	0.328	Hs03742967_cn	TRUE	NA	NA
10	68285001	68330000	DEL	5	0.0479233	Hs03735867_cn	TRUE	NA	NA
10	95525001	95545000	DEL	1	0	Hs02682696_cn	TRUE	NA	NA
11	62625001	62645000	DEL	1	0.084	Hs03777991_cn	TRUE	NA	NA
12	7995001	8125000	DEL	21	0.991597	Hs04406005_cn	TRUE	NA	NA
12	80895001	81200000	DEL	10	0	Hs03835379_cn	TRUE	NA	NA
13	35750001	35785000	DEL	1	0.156	Hs05286691_cn	TRUE	NA	NA
14	63955001	63965000	DEL	2	0.0285714	Hs07078294_cn	TRUE	NA	NA
14	68610001	68650000	DEL	2	0.000399361	Hs07062102_cn	TRUE	NA	NA
14	78205001	78215000	DEL	5	0.044	Hs03880379_cn	TRUE	NA	NA
14	91255001	91270000	DEL	3	0.00354191	Hs03871615_cn	TRUE	NA	NA
15	22745001	23275000	DEL	188	0	Hs04452887_cn (22773665)	TRUE	NA	NA
15	30910001	32445000	DEL	40	0	Hs03909657_cn (31348560)	TRUE	NA	NA
15	56270001	56285000	DEL	1	0.000798722	Hs05350451_cn	TRUE	NA	NA
15	60735001	60805000	DEL	3	0.42	Hs05369880_cn	TRUE	NA	NA
15	84445001	84460000	DEL	2	0	Hs05321955_cn	TRUE	NA	NA
16	3260001	3265000	DEL	7	0.144	Hs03946690_cn	TRUE	NA	NA
16	6890001	6935000	DEL	2	0.54	Hs04460680_cn	TRUE	NA	NA
16	15470001	18170000	DEL	484	0	Hs05396556_cn	TRUE	NA	NA
16	78290001	78300000	DEL	13	0.0571429	Hs03921828_cn	TRUE	NA	NA
17	14085001	14135000	DEL	3	0.884	Hs00122526_cn	TRUE	NA	NA
17	28345001	28355000	DEL	3	0.016	Hs05494647_cn	TRUE	NA	NA
17	44220001	44265000	DEL	264	0.66	Hs02030914_cn	TRUE	NA	NA
18	23620001	23630000	DEL	1	0.000399361	Hs06497432_cn	TRUE	NA	NA
18	74710001	74740000	DEL	1	0.568	Hs06457591_cn	TRUE	NA	NA
19	6960001	6985001	DEL	6	0.991597	Hs04030119_cn	TRUE	NA	NA
19	43250001	43280000	DEL	20	0.995798	Hs04483050_cn	TRUE	NA	NA
20	48150001	48180000	DEL	3	1	Hs00580286_cn	TRUE	NA	NA
20	58295001	58315000	DEL	3	0.0142857	Hs07204077_cn	TRUE	NA	NA
21	10860001	11000000	DEL	319	0.998819	Hs04071745_cn	TRUE	NA	NA
22	32125001	32255000	DEL	1	0.344	Hs01632214_cn	TRUE	NA	NA
22	34095001	34200000	DEL	1	0.736	Hs05575584_cn	TRUE	NA	NA
22	41960001	42050000	DEL	2	0.00714286	Hs05580065_cn	TRUE	NA	NA
1	1595001	1620000	DUP	8	0.987395	Hs03335835_cn	TRUE	NA	NA
1	16370001	16380000	DUP	16	0.978992	Hs04212822_cn	TRUE	NA	NA
1	16565001	16595000	DUP	1	0.00118064	Hs06513435_cn	TRUE	NA	NA
2	1540001	1965000	DUP	9	0	Hs01337249_cn	TRUE	NA	NA
2	26000001	26025000	DUP	2	0.0139776	Hs03399482_cn	TRUE	NA	NA
2	32625001	33335000	DUP	247	0	Hs03387774_cn	TRUE	NA	NA
2	74360001	74485000	DUP	1	0.696	Hs03427841_cn	TRUE	NA	NA
2	241640001	241710000	DUP	3	0.00714286	Hs03426798_cn	TRUE	NA	NA
3	100335001	100445000	DUP	8	0.440096	Hs01268273_cn	TRUE	NA	NA
3	127575001	128205000	DUP	7	0	Hs04728107_cn	TRUE	NA	NA
3	196910001	196970000	DUP	178	0.516	Hs03471608_cn	TRUE	NA	NA
5	137470001	137610000	DUP	2	0.0403355	Hs00838082_cn	TRUE	NA	NA
6	161630001	161815000	DUP	68	0.44	Hs03606219_cn	TRUE	NA	NA
6	168335001	168600000	DUP	16	0	Hs00968150_cn	TRUE	NA	NA
7	66100001	66140000	DUP	4	0.995798	Hs00312584_cn	TRUE	NA	NA
7	83480001	83605000	DUP	4	0.748	Hs01556164_cn	TRUE	NA	NA
9	240001	290000	DUP	3	0.9	Hs05081248_cn	TRUE	NA	NA
9	72030001	72055000	DUP	7	0.0642857	Hs00931699_cn	TRUE	NA	NA
9	72030001	72055000	DUP	7	0.0642857	Hs00931699_cn	TRUE	NA	NA
10	31300001	31315000	DUP	5	0.00714286	Hs05102983_cn	TRUE	NA	NA
10	79355001	79615000	DUP	2	0.00118064	Hs03761273_cn	TRUE	NA	NA
11	11965001	11990000	DUP	2	0.00958466	Hs01764244_cn	TRUE	NA	NA
11	107790001	107880000	DUP	3	0.736	Hs01409788_cn	TRUE	NA	NA
12	19465001	19580000	DUP	10	0.412	Hs03812122_cn	TRUE	NA	NA
12	45025001	45135000	DUP	2	0.270367	Hs06984615_cn	TRUE	NA	NA
13	103130001	103525000	DUP	13	0	Hs07024079_cn	TRUE	NA	NA
13	108365001	108415000	DUP	2	0.00714286	Hs03300067_cn	TRUE	NA	NA
14	53455001	53735000	DUP	1	0	Hs05311171_cn	TRUE	NA	NA
15	55800001	55945000	DUP	4	0.056	Hs05361201_cn	TRUE	NA	NA
15	90845001	90955000	DUP	2	0.0159744	Hs03895490_cn	TRUE	NA	NA
15	102220001	102290000	DUP	6	1	Hs03078523_cn	TRUE	NA	NA
16	2835001	3880000	DUP	41	0	Hs03946690_cn	TRUE	NA	NA
16	15460001	16290000	DUP	26	0	Hs05396556_cn	TRUE	NA	NA
16	18775001	18910000	DUP	2	0.956	Hs01720757_cn	TRUE	NA	NA
16	68665001	68910000	DUP	8	0	Hs05460491_cn	TRUE	NA	NA
17	44220001	44265000	DUP	264	0.66	Hs02030914_cn	TRUE	NA	NA
17	77365001	77395000	DUP	13	0.504	Hs07495926_cn	TRUE	NA	NA
17	80865001	81005000	DUP	6	0.296	Hs05477186_cn	TRUE	NA	NA
21	10860001	10960000	DUP	318	1	Hs04071745_cn	TRUE	NA	NA
22	51130001	51200000	DUP	4	0.528	Hs04505555_cn	TRUE	NA	NA
1	28240001	28255000	DEL	4	0.976	Hs02229919_cn	FALSE	Hs06548691_cn	TRUE
1	28240001	28255000	DEL	4	0.976	Hs02229919_cn	FALSE	Hs06548691_cn	TRUE
2	204180001	204195000	DEL	18	0.0428571	Hs02969537_cn	FALSE	Hs04714731_cn	TRUE
3	129120001	129130000	DEL	2	0.000798722	Hs02287794_cn	FALSE	Hs06688356_cn	TRUE
5	45495001	45505000	DEL	2	0	Hs06037546_cn	FALSE	Hs06093351_cn	TRUE
8	80555001	80565000	DEL	1	0	Hs06164100_cn	FALSE	Hs06188702_cn	TRUE
8	107780001	107790000	DEL	10	0.012	Hs02246513_cn	FALSE	Hs06225423_cn	TRUE
13	67325001	67360000	DEL	17	0.216	Hs06378870_cn	FALSE	Hs05288228_cn	TRUE
16	85145001	85155000	DEL	9	0.98	Hs05453831_cn	FALSE	Hs05449054_cn	TRUE
16	85145001	85155000	DEL	9	0.98	Hs05453831_cn	FALSE	Hs05449054_cn	TRUE
6	37385001	37405000	DUP	2	0.00714286	Hs06792014_cn	FALSE	Hs06737701_cn	TRUE
15	102025001	102155000	DUP	2	0.00840336	Hs03916026_cn	FALSE	Hs03911769_cn	TRUE
5	118955001	118965000	-	11	0.024	Hs06012589_cn	FALSE	NA	NA
15	93445001	93495000	-	4	0.00714286	Hs05385106_cn	FALSE	NA	NA
19	55095001	55100000	-	5	0.970588	Hs04033302_cn	FALSE	NA	NA
1	241730001	241745000	DEL	3	0.024	Hs01324066_cn	FALSE	NA	NA
2	166860001	166870000	DEL	3	0.012	Hs04707784_cn	FALSE	NA	NA
6	102505001	102515000	DEL	2	0.00714286	Hs06733661_cn	FALSE	NA	NA
18	11680001	11690000	DEL	3	0.0106257	Hs06449445_cn	FALSE	NA	NA
13	114935001	115110000	DUP	24	0.00714286	Hs02067491_cn	FALSE	NA	NA
1	207540001	207545000	DEL	265	0.936	NA	NA	Hs04213809_cn	TRUE
3	26450001	26455000	DEL	91	0.92	NA	NA	Hs04720772_cn	TRUE
3	36555001	36560000	DEL	1	0.000399361	NA	NA	Hs06697994_cn	TRUE
3	162600001	162605000	DEL	285	0.768	NA	NA	Hs03227378_cn	TRUE
4	161880001	161885000	DEL	187	0.6	NA	NA	Hs03107131_cn	TRUE
5	63695001	63700000	DEL	82	0.344	NA	NA	Hs06031236_cn	TRUE
5	178110001	178115000	DEL	205	0.676	NA	NA	Hs03573149_cn	TRUE
6	65345001	65350000	DEL	256	0.764706	NA	NA	Hs03587598_cn	TRUE
6	96385001	96390000	DEL	37	0.194489	NA	NA	Hs07531787_cn	TRUE
6	164545001	164550000	DEL	147	0.408	NA	NA	Hs03598041_cn	TRUE
10	27000001	27005000	DEL	249	0.96	NA	NA	Hs03754550_cn	TRUE
12	117640001	117645000	DEL	185	0.628	NA	NA	Hs03808978_cn	TRUE
13	39055001	39060000	DEL	286	0.984	NA	NA	Hs03852106_cn	TRUE
13	67175001	67180000	DEL	156	0.492	NA	NA	Hs03865978_cn	TRUE
14	70015001	70020000	DEL	147	0.472	NA	NA	Hs03305807_cn	TRUE
15	86055001	86060000	DEL	173	0.56	NA	NA	Hs07534225_cn	TRUE
17	55090001	55095000	DEL	183	0.66	NA	NA	Hs03969639_cn	TRUE
18	38260001	38265000	DEL	201	0.608	NA	NA	Hs03317369_cn	TRUE
19	8410001	8415000	DEL	105	0.512	NA	NA	Hs07535881_cn	TRUE
21	43350001	43355000	DEL	64	0.324	NA	NA	Hs05548562_cn	TRUE
22	20950001	20955000	DEL	182	0.684	NA	NA	Hs04083262_cn	TRUE
22	24025001	24030000	DEL	107	0.568	NA	NA	Hs04093595_cn	TRUE
3	16405001	16410000	DUP	122	0.928	NA	NA	Hs06672068_cn	TRUE
15	45320001	45325000	DUP	96	0.57563	NA	NA	Hs03893262_cn	TRUE
22	23245001	23250000	DUP	160	0.957983	NA	NA	Hs03323271_cn	TRUE
1	84165001	84170000	DEL	1	0	NA	NA	Hs06604967_cn	FALSE
1	191915001	191920000	DEL	66	0.359026	NA	NA	Hs07533574_cn	FALSE
4	149930001	149935000	DEL	1	0.000399361	NA	NA	Hs04864099_cn	FALSE
1	187465001	187470000	DUP	172	1	NA	NA	Hs04197077_cn	FALSE
3	59575001	59580000	DUP	1	0	NA	NA	Hs03485601_cn	FALSE
15	55560001	55715000	DUP	46	0.224	Hs01500689_cn	NA	NA	NA
